# Supplementary material for: Proteomic-Based Approach Reveals the Involvement of Apolipoprotein A-I in Related Phenotypes of Autism Spectrum Disorder in the BTBR Mouse Model
Source: Int J Mol Sci. 2022 Dec 4;23(23):15290. doi: 10.3390/ijms232315290 (PMC9737945; doi:10.3390/ijms232315290)
Supplement: Supplementary file 1 [file ijms-23-15290-s001.zip]

Archive with 1 entries (1 files):
- ijms-2002863-supplementary.pdf
